# Supplementary material for: MAVS is energized by Mff which senses mitochondrial metabolism via AMPK for acute antiviral immunity
Source: Nat Commun. 2020 Nov 11;11:5711. doi: 10.1038/s41467-020-19287-7 (PMC7658986; doi:10.1038/s41467-020-19287-7)
Supplement: Supplementary file 3 — Source Data [file 41467_2020_19287_MOESM3_ESM.xlsx]

## Sheet: Fig 1
Fig 1a	IFN-β (pg/mL)
	Non-treated		poly(I:C)-LMW		poly(I:C)-HMW		poly(dI:dC)		LPS-B4		LPS-595		Palmitate
biological replicate	WT MEF	Mff KO MEF	WT MEF	Mff KO MEF	WT MEF	Mff KO MEF	WT MEF	Mff KO MEF	WT MEF	Mff KO MEF	WT MEF	Mff KO MEF	WT MEF	Mff KO MEF
#1	0	0	1251.72	89.6552	6044	378	795.4	31.8	0	0	0	0	0	0
#2	0	0	1455.17	86.2069	6340	626	827	33.4	0	0	0	0	0	0
#3	0	0	879.31	27.5862	4204	426	817	28.2	0	0	0	0	0	0
#4	0	0	562.069	37.931	4716	442	810.6	24.2	0	0	0	0	0	0
#5	0	0	989.655	86.2069	5660	258		1.4	0	0	0	0	0	0
#6	0	0	593.103		7404	418			0	0	0	0	0	0
#7					2460	350
#8					3124	426
Average	0	0	955.172	65.5172	4994	415.5	812.5	23.8	0	0	0	0	0	0
SEM	0	0	144.973	13.488	594.398	36.7768	6.62395	5.81997	0	0	0	0	0	0
	poly(I:C)-LMW	poly(I:C)-HMW	poly(dI:dC)
P	0.000363421	2.16908e-06	5.65925e-12
Significance	***	***	***
	P<0.001	P<0.001	P<0.001
	two-tailed unpaired Student's t test	two-tailed unpaired Student's t test	two-tailed unpaired Student's t test
Fig 1b	IL-6 (pg/mL)
	Non-treated		poly(I:C)-LMW		poly(I:C)-HMW		poly(dI:dC)		LPS-B4		LPS-595		Palmitate
biological replicate	WT MEF	Mff KO MEF	WT MEF	Mff KO MEF	WT MEF	Mff KO MEF	WT MEF	Mff KO MEF	WT MEF	Mff KO MEF	WT MEF	Mff KO MEF	WT MEF	Mff KO MEF
#1	2.86047	3.32558	125.618	57.3824	73.6053	32.2895	126.763	19.1316	76.814	72.3953	102.163	88.907	149.837	166.581
#2	0.534884	0.534884	135.324	56.7941	77.5526	30.9737	129.395	18.0789	82.3953	70.5349	79.8372	83.7907	138.907	147.744
#3	0	0	97.0882	53.5588	38.0789	18.0789	29.6579	17.8158	74.2558	83.7907	63.5581	69.6047	65.4186	84.0233
#4	2.16279	0	70.6176	43.5588	32.5526	13.6053	30.4474	14.9211	76.814	76.814	67.7442	66.5814	79.1395	72.3953
#5	6.5814	0.534884	122.382	45.9118	80.4474	27.0263	105.184	3.60526	45.6512	60.5349	46.814	70.0698	40.0698	71.9302
#6	4.48837	0.302326	78.2647	38.8529	79.9211	25.4474	105.974	4.13158	51	57.5116	45.186	63.7907	41.4651	72.3953
#7					32.0263	13.3421	33.0789	3.34211
#8					29.9211	13.8684	32.8158	4.92105
Average	2.74419	0.612403	104.882	49.3431	55.5132	21.8289	74.1645	10.7434	67.8217	70.2636	67.5504	73.7907	85.8062	102.512
SEM	1.02387	0.584231	10.9639	3.12621	8.52334	2.8355	16.4104	2.58772	6.29818	4.03224	8.74666	4.13055	19.5258	17.5518
	Non-treated	poly(I:C)-LMW	poly(I:C)-HMW	poly(dI:dC)	LPS-B4	LPS-595	Palmitate
P	0.110037	0.000650154	0.00215367	0.00188448	0.75076	0.533363	0.538885
Significance		***	**	**
	P=0.11	P<0.001	P=0.0022	P=0.0019	P=0.75	P=0.53	P=0.54
	two-tailed unpaired Student's t test	two-tailed unpaired Student's t test	two-tailed unpaired Student's t test	two-tailed unpaired Student's t test	two-tailed unpaired Student's t test	two-tailed unpaired Student's t test	two-tailed unpaired Student's t test
Fig 1d	Ifnb1/Gapdh
	0	0	2	2	4	4	8	8	12	12	24	24	poly(I:C)-LMW (h)
biological replicate	WT	Mff KO	WT	Mff KO	WT	Mff KO	WT	Mff KO	WT	Mff KO	WT	Mff KO	MEF
#1	0.858197	0.448332	1809	1392.7	4837.72	2996.91	10054.3	6536.61	1681.64	3268.46	1044.6	2029.67
#2	0.906466	0.0992371	1025.5	85.0453	4056.79	219.808	17807.7	955.328	4535.85	636.403	3500.67	3232.63
#3	1.23534	0.263885	1079.64	279.398	5460.21	1300.01	23195.7	3236.2	2095.77	2296.52	3269.15	2349.92
Average	1	0.270485	1304.71	585.716	4784.91	1505.58	17019.2	3576.05	2771.08	2067.13	2604.81	2537.41
SEM	0.118491	0.100829	252.629	407.376	405.99	808.242	3814.01	1620.11	890.442	768.417	782.961	359.696
	0 h	2 h	4 h	8 h	12 h	24 h
P	0.00938566	0.208014	0.0222454	0.0315503	0.581736	0.941408
Significance	**		*	*
	P=0.0094	P=0.21	P=0.022	P=0.032	P=0.58	P=0.94
	two-tailed unpaired Student's t test	two-tailed unpaired Student's t test	two-tailed unpaired Student's t test	two-tailed unpaired Student's t test	two-tailed unpaired Student's t test	two-tailed unpaired Student's t test
Fig 1e	Il6/Gapdh
	0	0	2	2	4	4	8	8	12	12	24	24	poly(I:C)-LMW (h)
biological replicate	WT	Mff KO	WT	Mff KO	WT	Mff KO	WT	Mff KO	WT	Mff KO	WT	Mff KO	MEF
#1	1.03384	1.93481	262.207	240.535	850.461	895.916	1687.72	1904.45	262.485	869.49	253.647	1621.98
#2	1.31925	0.680537	146.56	37.5042	664.129	113.383	3211.95	643.546	595.006	269.839	628.134	1274.14
#3	0.646917	0.648811	174.978	105.069	857.19	518.286	3510.21	1663.28	281.623	741.83	492.008	1497.62
Average	1	1.08805	194.582	127.703	790.593	509.195	2803.29	1403.76	379.705	627.053	457.93	1464.58
SEM	0.194821	0.423478	34.7935	59.6924	63.2619	225.944	564.394	386.431	107.792	182.369	109.44	101.764
	0 h	2 h	4 h	8 h	12 h	24 h
P	0.859371	0.387875	0.29659	0.110181	0.30782	0.00253085
Significance						**
	P=0.86	P=0.39	P=0.30	P=0.11	P=0.31	P=0.0025
	two-tailed unpaired Student's t test	two-tailed unpaired Student's t test	two-tailed unpaired Student's t test	two-tailed unpaired Student's t test	two-tailed unpaired Student's t test	two-tailed unpaired Student's t test
Fig 1f	Ifna4/Gapdh
	0	0	2	2	4	4	8	8	12	12	24	24	poly(I:C)-LMW (h)
biological replicate	WT	Mff KO	WT	Mff KO	WT	Mff KO	WT	Mff KO	WT	Mff KO	WT	Mff KO	MEF
#1	0.239355	0.495154	123.018	169.552	134.362	295.901	908.133	1626.57	187.407	1286.16	16.5519	358.244
#2	0.263442	0.199498	33.2418	1.84718	126.475	5.58811	1183.02	103.337	585.631	219.505	87.8203	874.195
#3	2.4972	1.08728	33.1399	17.1547	166.259	78.2398	1365.93	466.804	226.791	895.592	85.6819	558.332
Average	1	0.593979	63.1333	62.8514	142.365	126.576	1152.36	732.238	333.276	800.419	63.3513	596.923
SEM	0.748634	0.261002	29.9424	53.5332	12.1618	87.2214	133.041	459.312	126.689	311.572	23.4079	150.187
	0 h	2 h	4 h	8 h	12 h	24 h
P	0.635547	0.996554	0.86643	0.429246	0.237197	0.0246644
Significance						*
	P=0.64	P=1.00	P=0.87	P=0.43	P=0.24	P=0.025
	two-tailed unpaired Student's t test	two-tailed unpaired Student's t test	two-tailed unpaired Student's t test	two-tailed unpaired Student's t test	two-tailed unpaired Student's t test	two-tailed unpaired Student's t test
Fig 1i	p-IRF3/IRF3
	0	0	2	2	4	4	8	8	12	12	24	24	poly(I:C)-LMW (h)
biological replicate	WT	Mff KO	WT	Mff KO	WT	Mff KO	WT	Mff KO	WT	Mff KO	WT	Mff KO	MEF
#1	1	0.140217	2.00964	0.31639	3.3622	0.679215	5.24438	1.39477	2.13206	0.768363	1.38403	1.20489
#2	1	0	3.58848	0	7.30183	2.13453	16.0803	6.65091	3.03545	1.95203	4.17151	1.32736
#3	1	0.108852	1.25575	0	7.88828	0	12.2471	2.53732	3.94289	2.62477	3.33205	2.5604
#4	1	0.0953782
Average	1	0.0861119	2.28462	0.105463	6.1841	0.937914	11.1906	3.52767	3.0368	1.78172	2.96253	1.69755
SEM	0	0.0302016	0.687293	0.105463	1.42107	0.629615	3.17235	1.59607	0.522743	0.542621	0.825614	0.432869
	0 h	2 h	4 h	8 h	12 h	24 h
P	0.0138744	0.0350511	0.0279074	0.0971261	0.17109	0.246316
Significance	*	*	*
	P=0.014	P=0.035	P=0.028	P=0.097	P=0.17	P=0.25
	two-tailed Mann-Whitney's U test	two-tailed unpaired Student's t test	two-tailed unpaired Student's t test	two-tailed unpaired Student's t test	two-tailed unpaired Student's t test	two-tailed unpaired Student's t test
Fig 1j	p-TBK1/TBK1
	0	0	2	2	4	4	8	8	12	12	24	24	poly(I:C)-LMW (h)
biological replicate	WT	Mff KO	WT	Mff KO	WT	Mff KO	WT	Mff KO	WT	Mff KO	WT	Mff KO	MEF
#1	1	0.463957	1.2839	0.507083	1.41729	0.590378	1.75873	0.836567	1.47902	0.854765	1.73096	1.39124
#2	1	0.563816	1.16057	0.536413	1.2447	0.448918	1.4747	0.382021	1.29415	0.262786	1.31649	0.433589
#3	1	0.533949	1.04654	0.713108	1.0396	0.667579	1.2499	0.689023	1.47739	0.840319	1.56227	1.00655
#4	1	0.784713
Average	1	0.586608	1.16367	0.585534	1.23386	0.568958	1.49444	0.63587	1.41685	0.652623	1.53658	0.943794
SEM	0	0.0692708	0.0685372	0.0643461	0.109167	0.064024	0.147217	0.13388	0.061353	0.194963	0.120336	0.278226
	0 h	2 h	4 h	8 h	12 h	24 h
P	0.0138744	0.0035464	0.0062808	0.0124999	0.0201368	0.122182
Significance	*	**	**	*	*
	P=0.014	P=0.0036	P=0.0063	P=0.013	P=0.020	P=0.12
	two-tailed Mann-Whitney's U test	two-tailed unpaired Student's t test	two-tailed unpaired Student's t test	two-tailed unpaired Student's t test	two-tailed unpaired Student's t test	two-tailed unpaired Student's t test
Fig 1k	IFNB1/GAPDH
	0	0	8	8	poly(I:C)-LMW (h)
biological replicate	WT	Mff KO	WT	Mff KO	HeLa
#1	1.38005	0.101966	403.441	41.1792
#2	1.31438	0.26518	385.289	43.6267
#3	1.06369	0.050728	186.397	16.2557
#4	1.18248	0.21781	177.572	15.0918
#5	0.512971	0.0979333	194.499	27.1772
#6	0.546424	0.0558472	187.781	27.7634
Average	1	0.131577	255.83	28.5157
SEM	0.155302	0.0363163	43.9264	4.90432
	8 h
P	0.000435899
Significance	***
	P<0.001
	two-tailed unpaired Student's t test
Fig 1l	IFNB1/GAPDH
	0	4	0	4	0	4	0	4	poly(I:C)-LMW (h)
biological replicate	Control	Control	Mff	Mff	MAVS	MAVS	Drp1	Drp1	RNAi
#1	0.919136	158.749	0.247112	59.5605	0.00439426	14.021	0.167971	163.767
#2	1.2285	65.7198	0.319869	20.6355	0.00236481	8.4218	0.215274	48.5139
#3	1.02929	122.582	0.272906	64.0444	0.00428361	23.9243	0.118278	120.45
#4	0.82307	67.1584	0.345742	45.194
#5		32.1619		11.7749
#6		40.0995		7.15996
Average	1	103.552	0.296407	47.3586	0.00368089	15.4557	0.167174	110.91
SEM	0.0870409	22.6654	0.0222984	9.77288	0.000658818	4.53231	0.028003	33.6109
vs. Control (4 h)
P	0.0674474	0.0630994	0.445123
Significance
	P=0.067	P=0.063	P=0.45
	two-tailed unpaired Student's t test	two-tailed unpaired Student's t test	two-tailed unpaired Student's t test
Fig 1m	IFNB1/GAPDH
	empty vector		MAVS
biological replicate	WT HeLa	Mff KO HeLa	WT HeLa	Mff KO HeLa
#1	0.949653	0.288082	8.98096	13.5845
#2	1.15517	0.251713	11.5921	12.6792
#3	0.826038	0.160784	4.58757	10.6296
#4	1.06914	0.206673	4.93777	3.57926
Average	1	0.226813	7.52459	10.1181
SEM	0.0716795	0.0275972	1.68283	2.26556
	empty vector	MAVS
P	5.57738e-05	0.393545
Significance	***
	P<0.001	P=0.39
	two-tailed unpaired Student's t test	two-tailed unpaired Student's t test
Fig 1n	IFN-β (pg/mL)
	0	0	10	10	24	24	Sendai virus infection (h.p.i.)
biological replicate	WT	Mff KO	WT	Mff KO	WT	Mff KO	MEF
#1	0	0	818.1	146.8	516.9	333.5
#2	0	0	822.8	184.8	546	396.4
#3	0	0	859.5	189.4	586.9	270.6
Average	0	0	833.467	173.667	549.933	333.5
SEM	-	-	13.0872	13.4988	20.3027	36.3153
	0 h	10 h	24 h
P	-	3.93473e-06	0.00650696
Significance		***	**
		P<0.001	P=0.0065
		two-tailed unpaired Student's t test	two-tailed unpaired Student's t test

## Sheet: Fig 2
Fig 2d	Co-localization ratio (MAVS/mito)
	WT	Mff KO	MEF
#1	0.5	0.533333
#2	0.361702	0.744186
#3	0.584906	0.789474
#4	0.368421	0.684211
#5	0.488889	0.846154
#6	0.568182	0.612903
Average	0.478683	0.70171
SEM	0.0390274	0.0472279
P	0.00453483
Significance	**
	P=0.0045
	two-tailed unpaired Student's t test
Fig 2e	Co-localization ratio
	MAVS/Mff	MAVS/Drp1	WT MEF
#1	0.561224	0.163399
#2	0.653846	0.203922
#3	0.553073	0.179104
#4	0.573123	0.159509
Average	0.585316	0.176483
SEM	0.0232112	0.0100791
P	3.57567e-06
Significance	***
	P<0.001
	two-tailed unpaired Student's t test

## Sheet: Fig 3
Fig 3c	Ifnb1/Gapdh
	WT MEF		Mff KO MEF
	-		-		vector		WT		ΔC20		ΔN100		FLAG-Mff
biological replicate	0	8	0	8	0	8	0	8	0	8	0	8	poly(I:C)-LMW (h)
#1	0.682563	12138.4	0.356757	2713.19	2.87081	3826.92	1.19321	9293.46	0.684895	9781.46	1.20105	3430.99
#2	0.906796	9532.94	0.373273	2264.97	2.34606	5735.09	1.95817	8723.81	1.47366	8652.8	3.73271	4235.08
#3	1.41064	13613.1	0.750318	1097.86	0.491859	2819.17	0.494594	18779.8	0.75941	23282.3	0.600535	3033.69
#4		10400.4	1.56268	1481.23	0.881664	2800.92		13803.4		15643.6	0.820489	3257.78
#5		15089.8	0.396384	1655.48	0.484227	4952.6					0.626053	6138.97
#6		21776.1	0.323775	1307.81	0.402223	6309.87
#7			0.683521	4249.13
#8				3036.35
#9				2889
Average	1	13758.5	0.635245	2299.45	1.24614	4407.43	1.21532	12650.1	0.972656	14340	1.39617	4019.3
SEM	0.215283	1805.84	0.16733	341.068	0.441356	608.813	0.422643	2337.84	0.251425	3351.48	0.593929	567.319
	8				poly(I:C)-LMW (h)
vs. vector		WT	ΔC20	ΔN100	FLAG-Mff
P		0.00332634	0.00695114	0.657175
Significance		**	**
		P=0.0033	P=0.0070	P=0.66
		two-tailed unpaired Student's t test	two-tailed unpaired Student's t test	two-tailed unpaired Student's t test
Fig 3g	Co-localization ratio (MAVS/mito)
	WT	Mff KO				MEF
	vector	vector	WT	ΔC20	ΔN100	FLAG-Mff
#1	0.4	0.615385	0.428571	0.314286	0.717391
#2	0.55814	0.45098	0.555556	0.608696	0.571429
#3	0.6	0.809524	0.261905	0.526316	0.509091
#4	0.55814	0.641026	0.3	0.415094	0.536585
#5	0.566038	0.555556	0.492754	0.575	0.473684
#6	0.577778	0.675676	0.45	0.525	0.541667
#7	0.18	0.684211	0.521739	0.5	0.5
#8	0.69697	0.614035	0.813953	0.470588	0.657895
#9	0.371429	0.575758	0.795455	0.4375	0.764706
#10	0.5	0.485714	0.692308	0.529412	0.714286
#11	0.55814	0.725	0.310345	0.617021	0.627907
#12	0.5	0.534884	0.517857	0.46875	0.642857
#13	0.535211	0.631579	0.491525	0.4375	0.694444
#14	0.488889		0.4	0.575758	0.74359
#15	0.529412		0.448276	0.428571	0.65
#16			0.222222	0.431193	0.619048
Average	0.50801	0.615333	0.481404	0.491293	0.622786
SEM	0.0308255	0.0270887	0.043369	0.0203134	0.0229575
vs Mff KO vector
P	0.015986	-	0.0197784	0.000886685	0.834241
Significance	*		*	***
	P=0.016		P=0.020	P<0.001	P=0.83
	two-tailed unpaired Student's t test		two-tailed unpaired Student's t test	two-tailed unpaired Student's t test	two-tailed unpaired Student's t test

## Sheet: Fig 4
Fig 4b	Ifnb1/Gapdh
	WT MEF
	0	2	2	4	4	8	8	12	12	24	24	poly(I:C)-LMW (h)
biological replicate	-	-	+	-	+	-	+	-	+	-	+	AICAR
#1	0.69361	152.792	45.0936	978.506	360.984	3380.35	1365.38	1611.72	1071.26	974.517	1447.72
#2	1.47337	180.294	54.8541	1047.02	376.643	3253.78	1425.04	1731.32	1062.57	1051.66	1626.27
#3	0.340416	292.564	106.415	1756.88	474.702	4044.64	2685.45	3982.11	1885.89	985.781	2747.81
#4	1.49261	305.292	106.768	1333.05	474.799	4041.25	2580.2	3609.27	1829.56	952.979	2737.33
Average	1	232.736	78.2828	1278.86	421.782	3680.01	2014.02	2733.61	1462.32	991.234	2139.78
SEM	0.288049	38.7136	16.4653	176.872	30.7481	211.131	358.12	618.382	228.582	21.2597	349.929
	0 h	2 h	4 h	8 h	12 h	24 h
P	-	0.0104373	0.00308124	0.00705892	0.102084	0.016903
Significance		*	**	**		*
		P=0.010	P=0.0031	P=0.0071	P=0.10	P=0.017
		two-tailed unpaired Student's t test	two-tailed unpaired Student's t test	two-tailed unpaired Student's t test	two-tailed unpaired Student's t test	two-tailed unpaired Student's t test
Fig 4c	Il6/Gapdh
	WT MEF
	0	2	2	4	4	8	8	12	12	24	24	poly(I:C)-LMW (h)
biological replicate	-	-	+	-	+	-	+	-	+	-	+	AICAR
#1	1.12256	42.2013	7.71172	205.421	45.2176	722.927	279.555	367.818	381.486	194.405	408.022
#2	0.961125	46.9	10.4257	202.814	47.2154	812.903	323.687	400.19	391.764	196.418	471.161
#3	1.42125	30.9962	7.57514	152.16	28.3734	462.66	271.005	423.789	339.512	86.3409	289.023
#4	0.495065	32.5863	6.49343	159.075	28.8598	461.11	245.458	407.688	361.934	82.3515	273.889
Average	1	38.171	8.05149	179.868	37.4166	614.9	279.926	399.871	368.674	139.879	360.524
SEM	0.193422	3.81996	0.836997	14.0818	5.09797	90.2329	16.286	11.7638	11.5223	32.0748	47.5348
	0 h	2 h	4 h	8 h	12 h	24 h
P	-	0.000251012	7.69946e-05	0.0106643	0.10697	0.00848227
Significance		***	***	*		**
		P<0.001	P<0.001	P=0.011	P=0.11	P=0.0085
		two-tailed unpaired Student's t test	two-tailed unpaired Student's t test	two-tailed unpaired Student's t test	two-tailed unpaired Student's t test	two-tailed unpaired Student's t test
Fig 4e	Ifnb1/Gapdh
	Mff KO MEF
	0	2	2	4	4	8	8	12	12	24	24	poly(I:C)-LMW (h)
biological replicate	-	-	+	-	+	-	+	-	+	-	+	AICAR
#1	1.62105	82.3541	33.9697	582.272	256.859	215.389	174.821	264.509	254.731	233.708	1053.22
#2	1.60416	86.161	42.1758	577.752	260.616	224.028	165.834	284.302	257.471	250.132	1063.24
#3	0.522712	197.456	57.452	446.498	264.3	190.252	171.206	244.564	183.52	314.034	1047.92
#4	0.252081	245.599	58.2942	420.113	297.352	205.436	187.943	276.56	202.705	356.689	1118.33
Average	1	152.893	47.9729	506.659	269.782	208.776	174.951	267.484	224.607	288.641	1070.68
SEM	0.357991	40.8342	5.95874	42.7017	9.31481	7.24949	4.70768	8.65733	18.6084	28.5422	16.1982
	0 h	2 h	4 h	8 h	12 h	24 h
P	-	0.0439337	0.0016331	0.00786328	0.0816959	3.58635e-07
Significance		*	**	**		***
		P=0.044	P=0.0016	P=0.0079	P=0.082	P<0.001
		two-tailed unpaired Student's t test	two-tailed unpaired Student's t test	two-tailed unpaired Student's t test	two-tailed unpaired Student's t test	two-tailed unpaired Student's t test
Fig 4f	Il6/Gapdh
	Mff KO MEF
	0	2	2	4	4	8	8	12	12	24	24	poly(I:C)-LMW (h)
biological replicate	-	-	+	-	+	-	+	-	+	-	+	AICAR
#1	1.04352	23.8097	4.31349	110.362	47.5354	116.812	133.516	141.708	246.474	96.221	648.671
#2	1.17989	23.5688	5.6123	113.898	47.2179	120.487	137.093	156.2	269.542	105.092	708
#3	0.59522	46.3287	7.89422	102.343	49.7111	109.994	155.809	150.866	254.368	192.326	902.144
#4	1.18137	50.7211	8.74826	110.265	56.3501	125.84	176.663	177.097	284.976	200.923	937.484
Average	1	36.1071	6.64207	109.217	50.2036	118.284	150.77	156.468	263.84	148.641	799.075
SEM	0.138743	7.22545	1.02007	2.44215	2.12242	3.32712	9.91879	7.49928	8.51738	27.8182	71.1197
	0 h	2 h	4 h	8 h	12 h	24 h
P	-	0.00681892	1.74945e-06	0.0209767	7.93472e-05	0.00014349
Significance		**	***	*	***	***
		P=0.0068	P<0.001	P=0.021	P<0.001	P<0.001
		two-tailed unpaired Student's t test	two-tailed unpaired Student's t test	two-tailed unpaired Student's t test	two-tailed unpaired Student's t test	two-tailed unpaired Student's t test

## Sheet: Fig 5
Fig 5c	Ifnb1/Gapdh
	Mff KO MEF
	-		vector		S146D		S146A		FLAG-Mff
biological replicate	0	8	0	8	0	8	0	8	poly(I:C)-LMW (h)
#1	1.66039	1954.32	0.854464	2842.07	1.99132	1603.82	1.17904	4109
#2	1.81167	1655.29	1.26514	2597.83	3.34479	1345.39	1.28742	3849.11
#3	1.45548	3111.6	6.16489	2714.6	0.658629	1074.07	2.67417	5269.45
#4	0.529549	3130.19	2.48824	2641.09	1.33388	1080.62	1.44463	4680.95
#5	0.39831	1438.52	0.770874	1913.31		407.519	0.123574	2214.21
#6	0.144604	1413.55	0.371178	2039.5		510.073	0.342228	2377.46
Average	1	2117.24	1.9858	2458.07	1.83215	1003.58	1.17518	3750.03
SEM	0.295378	327.139	0.886935	156.871	0.572918	190.339	0.371118	501.884
	8		poly(I:C)-LMW (h)
vs. vector	SD	SA	FLAG-Mff
P	0.000151686	0.0338498
Significance	***	*
	P<0.001	P=0.034
	two-tailed unpaired Student's t test	two-tailed unpaired Student's t test
Fig 5d	Il6/Gapdh
	Mff KO MEF
	-		vector		S146D		S146A		FLAG-Mff
biological replicate	0	8	0	8	0	8	0	8	poly(I:C)-LMW (h)
#1	1.46591	248.605	1.47842	329.045	0.728497	234.046	0.728368	412.936
#2	1.09013	236.618	1.77321	308.196	0.901448	220.724	0.790073	430.649
#3	1.45023	377.978	0.995936	230.176	0.817769	154.153	0.65383	535.631
#4	1.33367	367.044	1.15006	222.707	0.775434	149.186	0.866698	511.879
#5	0.354156	186.805	0.310095	196.068		59.0581	0.268668	266.037
#6	0.305907	172.021	0.229635	202.68		58.5741	0.233856	256.874
Average	1	264.845	0.98956	248.145	0.805787	145.957	0.590249	402.335
SEM	0.218946	36.0604	0.252854	23.0218	0.0367307	30.8839	0.111041	48.4485
	8		poly(I:C)-LMW (h)
vs. vector	SD	SA	FLAG-Mff
P	0.0241945	0.0165403
Significance	*	*
	P=0.024	P=0.017
	two-tailed unpaired Student's t test	two-tailed unpaired Student's t test
Fig 5g	Co-localization ratio (MAVS/mito)
	Mff KO MEF
	vector	S146D	S146A	FLAG-Mff
#1	0.575	0.535714	0.292683
#2	0.478873	0.815789	0.47619
#3	0.606557	0.62069	0.688889
#4	0.522727	0.686275	0.25
#5	0.587302	0.702703	0.411765
#6	0.555556	0.685714	0.125
#7	0.634146	0.702703	0.558824
#8	0.636364	0.764706	0.543478
#9	0.745763	0.555556	0.219512
#10	0.702128	0.529412	0.607143
#11	0.467742	0.6875	0.34375
#12	0.597015	0.520833	0.405405
#13	0.544444	0.517857	0.405405
#14	0.489796	0.617021	0.536585
#15	0.545455	0.767442	0.4
#16	0.545455	0.72973	0.555556
#17	0.638889	0.571429
#18	0.708333	0.580645
#19	0.771429	0.516129
#20	0.810811	0.40625
#21	0.742857
#22	0.666667
Average	0.616969	0.625705	0.426262
SEM	0.0209044	0.0240326	0.0384804
vs. vector	SD	SA	FLAG-Mff
P	0.784345	4.16048e-05
Significance		***
	P=0.78	P<0.001
	two-tailed unpaired Student's t test	two-tailed unpaired Student's t test

## Sheet: Fig 6
Fig 6b	Ifnb1/GAPDH
	WT MEF				Mff KO MEF::FLAG-Mff S146A
	DMSO		Oligomycin		DMSO		Oligomycin
biological replicate	0	8	0	8	0	8	0	8	poly(I:C)-LMW (h)
#1	0.184715	1196.01	0.631683	619.946	1.25033	2594.54	1.01171	2278.38
#2	1.52427	1308.36		716.186		2911.15		1673.26
#3	1.66982	880.782	1.60266	540.83	0.964387	764.425	0.849608	930.781
#4	0.621198	839.811	2.25744	496.307	1.36694	685.456	0.526661	459.735
Average	1	1056.24	1.49726	593.317	1.19389	1738.89	0.795994	1335.54
SEM	0.357269	115.732	0.472266	48.2801	0.119586	589.184	0.142565	401.442
	WT MEF		Mff KO MEF::FLAG-Mff S146A
	8		8		poly(I:C)-LMW (h)
biological replicate	DMSO	Oligomycin	DMSO	Oligomycin
#1	1196.01	619.946	2594.54	2278.38
#2	1308.36	716.186	2911.15	1673.26
#3	880.782	540.83	764.425	930.781
#4	839.811	496.307	685.456	459.735
Average	1056.24	593.317	1738.89	1335.54
SEM	115.732	48.2801	589.184	401.442
	DMSO vs Oligo		DMSO vs Oligo
	8 h		8 h	poly(I:C)-LMW (h)
	WT MEF		Mff KO MEF::FLAG-Mff S146A
P	0.0101892		0.592071
Significance	*
	P=0.010		P=0.59
	two-tailed unpaired Student's t test		two-tailed unpaired Student's t test
Fig 6d	IFNB1/GAPDH
	Control		Mfn1/2		RNAi
biological replicate	0	4	0	4	poly(I:C)-LMW (h)
#1	0.733878	124.353	0.0232874	9.21633
#2	0.873596	48.0944	0.0195071	5.83065
#3	1.39253	154.087	0.0405753	19.0354
Average	1	108.845	0.0277899	11.3608
SEM	0.200364	31.5647	0.00648515	3.95983
	4		poly(I:C)-LMW (h)
biological replicate	Control	Mfn1/2	RNAi
#1	124.353	9.21633
#2	48.0944	5.83065
#3	154.087	19.0354
Average	108.845	11.3608
SEM	31.5647	3.95983
	4 h
P	0.0374983
Significance	*
	P=0.038
	two-tailed unpaired Student's t test

## Sheet: Fig 7
Fig 7c	Cells with cytoplasmic MAVS (%)
	WT MEF				Mff KO MEF				Drp1 KO MEF				MEF
	0		8		0		8		0		8		poly(I:C)-LMW (h)
	positive/total cell	(%)	positive/total cell	(%)	positive/total cell	(%)	positive/total cell	(%)	positive/total cell	(%)	positive/total cell	(%)
1	0/47	0	1/29	3.44828	0/51	0	1/79	1.26582	0/67	0	3/53	5.66038
2	0/45	0	4/56	7.14286	0/48	0	2/84	2.38095	0/49	0	10/56	17.8571
3	0/59	0	5/49	10.2041	0/45	0	3/75	4	0/60	0	5/57	8.77193
4	0/70	0	8/49	16.3265	0/46	0	2/104	1.92308	0/60	0	4/36	11.1111
5	0/54	0	6/71	8.4507	1/66	1.51515	4/77	5.19481	0/60	0	6/47	12.766
6	0/57	0	1/71	1.40845	0/22	0	1/81	1.23457	0/67	0	1/45	2.22222
7	0/14	0	3/48	6.25	0/16	0	1/91	1.0989	0/42	0	4/46	8.69565
8	0/19	0	0/55	0	0/16	0	2/114	1.75439	0/42	0	5/56	8.92857
9	0/19	0	6/83	7.22892	0/23	0	4/102	3.92157	1/68	1.47059	5/60	8.33333
10	0/12	0	2/56	3.57143	0/94	0	3/115	2.6087	0/51	0	4/46	8.69565
11	0/81	0	8/64	12.5	0/125	0	2/99	2.0202	0/70	0	3/50	6
12	0/95	0	9/81	11.1111	0/95	0	4/108	3.7037	0/65	0	2/31	6.45161
13	2/66	3.0303	2/46	4.34783	0/102	0	2/46	4.34783	0/77	0	2/75	2.66667
14	0/104	0	4/51	7.84314			2/60	3.33333	0/78	0	1/99	1.0101
15	2/117	1.7094	1/61	1.63934			0/55	0	0/78	0	1/49	2.04082
16			2/26	7.69231			2/62	3.22581			5/59	8.47458
17			4/48	8.33333			5/48	10.4167			1/73	1.36986
18			4/36	11.1111			4/51	7.84314			4/70	5.71429
19											7/53	13.2075
Average		0.31598		7.14497		0.0891266		3.34853		0.0980392		7.36723
SEM		0.224745		1.0017		0.0891266		0.595086		0.0980392		1.02467
	8			poly(I:C)-LMW (h)
	WT	Mff KO	Drp1 KO	MEF
1	3.44828	1.26582	5.66038
2	7.14286	2.38095	17.8571
3	10.2041	4	8.77193
4	16.3265	1.92308	11.1111
5	8.4507	5.19481	12.766
6	1.40845	1.23457	2.22222
7	6.25	1.0989	8.69565
8	0	1.75439	8.92857
9	7.22892	3.92157	8.33333
10	3.57143	2.6087	8.69565
11	12.5	2.0202	6
12	11.1111	3.7037	6.45161
13	4.34783	4.34783	2.66667
14	7.84314	3.33333	1.0101
15	1.63934	0	2.04082
16	7.69231	3.22581	8.47458
17	8.33333	10.4167	1.36986
18	11.1111	7.84314	5.71429
19			13.2075
Average	7.14497	3.34853	7.36723
SEM	1.0017	0.595086	1.02467
	8			poly(I:C)-LMW (h)
vs. WT		Mff KO	Drp1 KO	MEF
P		0.00254499	0.877793
Significance		**
		P=0.0025	P=0.88
		two-tailed unpaired Student's t test	two-tailed unpaired Student's t test

## Sheet: Supplementary Fig 1
Supplementary Fig 1a	Mff/Gapdh
biological replicate	WT MEF	Mff KO MEF
#1	1.26218	0.000103221
#2	1.25305	0
#3	0.959991	7.14714e-06
#4	0.981331	2.10223e-06
#5	0.744265	0
#6	0.799188	1.1062e-05
Average	1	2.05888e-05
SEM	0.0895257	1.66224e-05
P	5.71642e-07
Significance	***
	P<0.001
	two-tailed unpaired Student's t test

## Sheet: Supplementary Fig 2
Supplementary Fig 2a	Ifnb1/Gapdh
	Non-treated		Lipofectamine LTX		poly(I:C)-LMW 0.1 μg/mL		poly(I:C)-LMW 0.3 μg/mL		poly(I:C)-LMW 1 μg/mL		poly(dI:dC) 0.1 μg/mL		poly(dI:dC) 0.3 μg/mL		poly(dI:dC) 1 μg/mL		8 h
biological replicate	WT	Mff KO	WT	Mff KO	WT	Mff KO	WT	Mff KO	WT	Mff KO	WT	Mff KO	WT	Mff KO	WT	Mff KO	MEF
#1	0.613737	0.707466	1.19962	0.749916	186.936	18.4169	591.243	58.1423	2490.21	513.84	12.1207	1.39398	14.4521	0.636077	3.71122	0.69848
#2	1.31668	1.41598	0.802299	0.512113	226.736	19.2567	478.058	47.8283	3377.96	450.747	16.0692	1.46913	9.531	1.2438	3.6355	0.984538
#3	1.06959	1.01899	0.290973	0.594354	169.365	20.4955	437.532	54.7004	2699.79	446.96	16.0219	1.10895	5.23492	1.3189	3.64268	1.5916
Average	1	1.04748	0.764298	0.618794	194.346	19.3897	502.278	53.557	2855.99	470.516	14.7372	1.32402	9.73935	1.06626	3.66313	1.09154
SEM	0.205883	0.205025	0.262992	0.0697268	16.9708	0.603705	45.9953	3.03178	267.908	21.6898	1.30837	0.109699	2.66282	0.216182	0.024135	0.263315
	Non-treated	Lipofectamine LTX	poly(I:C)-LMW 0.1 μg/mL	poly(I:C)-LMW 0.3 μg/mL	poly(I:C)-LMW 1 μg/mL	poly(dI:dC) 0.1 μg/mL	poly(dI:dC) 0.3 μg/mL	poly(dI:dC) 1 μg/mL
P	0.878122	0.621142	0.000500663	0.000623615	0.000890395	0.000517338	0.0314819	0.000625903
Significance			***	***	***	***	*	***
	P=0.88	P=0.62	P<0.001	P<0.001	P<0.001	P<0.001	P=0.032	P<0.001
	two-tailed unpaired Student's t test	two-tailed unpaired Student's t test	two-tailed unpaired Student's t test	two-tailed unpaired Student's t test	two-tailed unpaired Student's t test	two-tailed unpaired Student's t test	two-tailed unpaired Student's t test	two-tailed unpaired Student's t test
Supplementary Fig 2b	Il6/Gapdh
	Non-treated		Lipofectamine LTX		poly(I:C)-LMW 0.1 μg/mL		poly(I:C)-LMW 0.3 μg/mL		poly(I:C)-LMW 1 μg/mL		poly(dI:dC) 0.1 μg/mL		poly(dI:dC) 0.3 μg/mL		poly(dI:dC) 1 μg/mL		8 h
biological replicate	WT	Mff KO	WT	Mff KO	WT	Mff KO	WT	Mff KO	WT	Mff KO	WT	Mff KO	WT	Mff KO	WT	Mff KO	MEF
#1	1.06784	2.03459	0.960911	2.93227	126.168	34.8351	326.823	83.4917	983.082	359.738	48.8222	16.3457	35.5916	6.10458	18.3345	6.1867
#2	1.15642	2.24657	0.710519	2.19972	164.494	36.7656	301.355	69.7087	1232.15	340.01	63.9564	14.54	34.7827	5.79016	23.1105	5.7739
#3	0.77574	2.07492	1.41082	3.15942	129.723	35.6334	265.811	73.2787	1077.02	354.591	66.1446	12.5519	32.9878	6.49877	17.7947	6.98314
Average	1	2.1187	1.02742	2.7638	140.128	35.7447	297.996	75.493	1097.42	351.446	59.6411	14.4792	34.454	6.13117	19.7466	6.31458
SEM	0.115009	0.0649903	0.204875	0.289562	12.2259	0.560056	17.6925	4.12997	72.6198	5.90807	5.44619	1.09562	0.769409	0.204989	1.68918	0.354884
	Non-treated	Lipofectamine LTX	poly(I:C)-LMW 0.1 μg/mL	poly(I:C)-LMW 0.3 μg/mL	poly(I:C)-LMW 1 μg/mL	poly(dI:dC) 0.1 μg/mL	poly(dI:dC) 0.3 μg/mL	poly(dI:dC) 1 μg/mL
P	0.00106561	0.00807166	0.00103701	0.000255261	0.000512962	0.0012454	3.72832e-06	0.00147044
Significance	**	**	**	***	***	**	***	**
	P=0.0011	P=0.0081	P=0.0010	P<0.001	P<0.001	P=0.0013	P<0.001	P=0.0015
	two-tailed unpaired Student's t test	two-tailed unpaired Student's t test	two-tailed unpaired Student's t test	two-tailed unpaired Student's t test	two-tailed unpaired Student's t test	two-tailed unpaired Student's t test	two-tailed unpaired Student's t test	two-tailed unpaired Student's t test

## Sheet: Supplementary Fig 4
Supplementary Fig 4d	Ifnb1/Gapdh
	poly(I:C)-LMW 8 h
	No RNAi		siControl		siDrp1 #1		siDrp1 #2		siDrp1 #3		WT MEF
biological replicate	-	+	-	+	-	+	-	+	-	+	AICAR
#1	1.01897	0.611322	1.05598	0.518307	1.07397	0.680942	0.771326	0.532287	0.965522	0.581124
#2	1.00845	0.802421	0.993473	0.576967	0.989616	0.710027	1.42462	0.544548	1.03617	0.580946
#3	0.972574	0.842225	0.95055	0.689427	0.936414	0.793457	0.804049	0.652967	0.998308	0.77098
Average	1	0.751989	1	0.5949	1	0.728142	1	0.576601	1	0.64435
SEM	0.0140448	0.0712661	0.0306087	0.0502053	0.0400467	0.0337193	0.212522	0.0383466	0.020412	0.063315
	No RNAi	siControl	siDrp1 #1	siDrp1 #2	siDrp1 #3
P	0.0269184	0.00232677	0.00654802	0.121471	0.0059007
Significance	*	**	**		**
	P=0.027	P=0.0023	P=0.0066	P=0.12	P=0.0059
	two-tailed unpaired Student's t test	two-tailed unpaired Student's t test	two-tailed unpaired Student's t test	two-tailed unpaired Student's t test	two-tailed unpaired Student's t test
Supplementary Fig 4e	Ifnb1/Gapdh
	Mff KO MEF
	-		vector		WT		FLAG-Mff
biological replicate	0	8	0	8	0	8	poly(I:C)-LMW (h)
#1	1.66039	1954.32	0.854464	2842.07	2.11633	1269.52
#2	1.81167	1655.29	1.26514	2597.83	1.57628	1058.56
#3	1.45548	3111.6	6.16489	2714.6	0.701977	1373.03
#4	0.529549	3130.19	2.48824	2641.09	2.74978	1320.64
#5	0.39831	1438.52	0.770874	1913.31	0.504856	615.356
#6	0.144604	1413.55	0.371178	2039.5	1.38796	657.549
Average	1	2117.24	1.9858	2458.07	1.50619	1049.11
SEM	0.295378	327.139	0.886935	156.871	0.345788	137.694
	8		poly(I:C)-LMW (h)
biological replicate	vector	WT	FLAG-Mff
#1	2842.07	1269.52
#2	2597.83	1058.56
#3	2714.6	1373.03
#4	2641.09	1320.64
#5	1913.31	615.356
#6	2039.5	657.549
Average	2458.07	1049.11
SEM	156.871	137.694
	8		poly(I:C)-LMW (h)
vs. vector		WT	FLAG-Mff
P		5.04114e-05
Significance		***
		P<0.001
		two-tailed unpaired Student's t test
Supplementary Fig 4f	Il6/Gapdh
	Mff KO MEF
	-		vector		WT		FLAG-Mff
biological replicate	0	8	0	8	0	8	poly(I:C)-LMW (h)
#1	1.46591	248.605	1.47842	329.045	1.36023	198.951
#2	1.09013	236.618	1.77321	308.196	0.955436	182.794
#3	1.45023	377.978	0.995936	230.176	0.442588	186.008
#4	1.33367	367.044	1.15006	222.707	0.485659	160.415
#5	0.354156	186.805	0.310095	196.068	0.256235	102.819
#6	0.305907	172.021	0.229635	202.68	0.225471	97.1679
Average	1	264.845	0.98956	248.145	0.620936	154.693
SEM	0.218946	36.0604	0.252854	23.0218	0.182387	18.0388
	8		poly(I:C)-LMW (h)
biological replicate	vector	WT	FLAG-Mff
#1	329.045	198.951
#2	308.196	182.794
#3	230.176	186.008
#4	222.707	160.415
#5	196.068	102.819
#6	202.68	97.1679
Average	248.145	154.693
SEM	23.0218	18.0388
	8		poly(I:C)-LMW (h)
vs. vector		WT	FLAG-Mff
P		0.00956802
Significance		**
		P=0.0096
		two-tailed unpaired Student's t test
Supplementary Fig 4i	Co-localization ratio (MAVS/mito)
	Mff KO MEF
	vector	WT	FLAG-Mff
#1	0.575	0.557692
#2	0.478873	0.153846
#3	0.606557	0.44186
#4	0.522727	0.416667
#5	0.587302	0.411765
#6	0.555556	0.6875
#7	0.634146	0.205128
#8	0.636364	0.525
#9	0.745763	0.658537
#10	0.702128	0.552632
#11	0.467742	0.242424
#12	0.597015	0.285714
#13	0.544444	0.432432
#14	0.489796	0.740741
#15	0.545455	0.595745
#16	0.545455	0.565217
#17	0.638889
#18	0.708333
#19	0.771429
#20	0.810811
#21	0.742857
#22	0.666667
Average	0.616969	0.467056
SEM	0.0209044	0.0439098
P	0.00186561
Significance	**
	P=0.0019
	two-tailed unpaired Student's t test

[truncated: 6 more sheets: Fig 1 Immunoblot, Fig 3 Immunoblot, Fig 4 Immunoblot, Fig 5 Immunoblot, Fig 6 Immunoblot, Supplementary Fig Immunoblot]
